# Supplementary material for: NAC-mediated membrane lipid remodeling negatively regulates fruit cold tolerance
Source: Hortic Res. 2022 May 4;9:uhac039. doi: 10.1093/hr/uhac039 (PMC9071380; doi:10.1093/hr/uhac039)
Supplement: Web_Material_uhac039 [file web_material_uhac039.zip]

Archive with 1 entries (1 files):
- Supporting Data.doc
